# Supplementary material for: Complementary Analysis and Implementation Plan for Conservation of Crop Wild Relatives in Finland
Source: Plants (Basel). 2023 Sep 19;12(18):3313. doi: 10.3390/plants12183313 (PMC10537885; doi:10.3390/plants12183313)
Supplement: Supplementary file 1 [file plants-12-03313-s001.zip]

Archive with 1 entries (1 files):
- plants-2439733-supplementary.pdf
